# Supplementary material for: Harnessing multi-omics and artificial intelligence: revolutionizing prognosis and treatment in hepatocellular carcinoma
Source: Front Immunol. 2025 Jul 23;16:1592259. doi: 10.3389/fimmu.2025.1592259 (PMC12325060; doi:10.3389/fimmu.2025.1592259)
Supplement: Supplementary file 1 [file DataSheet1.csv]

Table S1: The detailed information of the datasets used in this study.
Accession	Organism	Disease	Tissue	Platform	Year	Sample size	Prognosis	Treatments	PMID/DOI
TCGA-LIHC	Human	Hepatocellular carcinoma	Tumor tissues	RNA-seq	2015	355	Available		25691825
ICGC-LIRI	Human	Hepatocellular carcinoma	Tumor tissues	RNA-seq	2016	223	Available		21930502
CPTAC	Human	Hepatocellular carcinoma	Tumor tissues	Proteomics	2019	151	Available		31730861
GSE14520	Human	Hepatocellular carcinoma	Tumor tissues	Microarray	2010	237	Available		21159642
GSE109211	Human	Hepatocellular carcinoma	Tumor tissues	Microarray	2018	67		Sorafenib	30108162
GSE104580	Human	Hepatocellular carcinoma	Tumor tissues	Microarray	2010	147		TACE	NA
GSE215011	Human	Hepatocellular carcinoma	Tumor tissues	Microarray	2024	10		Nivolumab	38307859
GSE202069	Human	Hepatocellular carcinoma	Tumor tissues	RNA-seq	2024	24		Anti-PD-1	23696034
GSE144269	Human	Hepatocellular carcinoma	Tumor tissues	RNA-seq	2020	68			32873799
GSE141200	Human	Hepatocellular carcinoma	Tumor tissues	RNA-seq	2021	56			34414122
GSE141198	Human	Hepatocellular carcinoma	Tumor tissues	RNA-seq	2021	145			34414122
GSE124751	Human	Hepatocellular carcinoma	Tumor tissues	RNA-seq	2019	240			30930222
GSE140901	Human	Hepatocellular carcinoma	Tumor tissues	Microarray	2021	192			34414122
GSE151530	Human	Hepatocellular carcinoma	Tumor tissues	scRNA-seq	2021	25			34216724
GSE156625	Human	Hepatocellular carcinoma	Tumor tissues	scRNA-seq	2020	14			32976798
GSE189903	Human	Hepatocellular carcinoma	Tumor tissues	scRNA-seq	2022	34			36476645
GSE202642	Human	Hepatocellular carcinoma	Tumor tissues	scRNA-seq	2023	7			39837814
